# Supplementary material for: Mental Well-Being during COVID-19: A Cross-Sectional Study of Fly-In Fly-Out Workers in the Mining Industry in Australia
Source: Int J Environ Res Public Health. 2021 Nov 22;18(22):12264. doi: 10.3390/ijerph182212264 (PMC8620700; doi:10.3390/ijerph182212264)
Supplement: Supplementary file 1 [file ijerph-18-12264-s001.zip]

Archive with 1 entries (1 files):
- ijerph-1469726-supplementary.pdf
